# Supplementary material for: Engineering species-like barriers to sexual reproduction
Source: Nat Commun. 2017 Oct 12;8:883. doi: 10.1038/s41467-017-01007-3 (PMC5638955; doi:10.1038/s41467-017-01007-3)
Supplement: Supplementary file 4 — Supplementary Data 1 [file 41467_2017_1007_MOESM4_ESM.xlsx]

## Sheet: Sheet1
sgRNA Annealed Oligo Pairs
MM_TUB2_1F	GATC AAATAGTACTATCAGGAATT
MM_TUB2_1R	AAAC AATTCCTGATAGTACTATTT
MM_TUB2_2F	GATC TACTTCACTTAGATCTATTA
MM_TUB2_2R	AAAC TAATAGATCTAAGTGAAGTA
MM_TUB2_3F	GATC TACTATCAGGAATTTGGCGC
MM_TUB2_3R	AAAC GCGCCAAATTCCTGATAGTA
MM_TUB2_4F	GATC TTTTCCTTGTGGCGTCGCCT
MM_TUB2_4R	AAAC AGGCGACGCCACAAGGAAAA
MM_TUB2_5F	GATC AATAGATCTAAGTGAAGTAG
MM_TUB2_5R	AAAC CTACTTCACTTAGATCTATT
MM_TUB2_6F	GATC ACTATCAGGAATTTGGCGCC
MM_TUB2_6R	AAAC GGCGCCAAATTCCTGATAGT
MM_TUB2_7F	GATC ATATACGTGTACAGTGACCT
MM_TUB2_7R	AAAC AGGTCACTGTACACGTATAT
MM_TUB2_8F	GATC ATCTAAGTGAAGTAGTGGTG
MM_TUB2_8R	AAAC CACCACTACTTCACTTAGAT
MM_TUB2_9F	GATC CTTAATCGCTGAATTTGTTC
MM_TUB2_9R	AAAC GAACAAATTCAGCGATTAAG
MM_TUB2_10F	GATC GTGACCTAGGCGACGCCACA
MM_TUB2_10R	AAAC TGTGGCGTCGCCTAGGTCAC
MM_ACT1_1F	GATC ATATATTAAACAAGAGAGAT
MM_ACT1_1R	AAAC ATCTCTCTTGTTTAATATAT
MM_ACT1_2F	GATC CAAGAGAGATTGGGAAGGAA
MM_ACT1_2R	AAAC TTCCTTCCCAATCTCTCTTG
MM_ACT1_3F	GATC GGTTTATTTATTTATGCAAG
MM_ACT1_3R	AAAC CTTGCATAAATAAATAAACC
MM_ACT1_4F	GATC TTTATTTATGCAAGAGGACG
MM_ACT1_4R	AAAC CGTCCTCTTGCATAAATAAA
MM_ACT1_5F	GATC GGCCTCTATTTTCCATTTTC
MM_ACT1_5R	AAAC GAAAATGGAAAATAGAGGCC
MM_ACT1_6F	GATC TTTTCTTCTTTACCCGCCAC
MM_ACT1_6R	AAAC GTGGCGGGTAAAGAAGAAAA
MM_Act1_7F	GATC AGGAGAGAGAGAGGCGAGTT
MM_Act1_7R	AAAC AACTCGCCTCTCTCTCTCCT
MM_Act1_8F	GATC AGGCGAGTTTGGTTTCAAAA
MM_Act1_8R	AAAC TTTTGAAACCAAACTCGCCT
MM_Act1_9F	GATC ATACAAGAGAGAGGAAAAAA
MM_Act1_9R	AAAC TTTTTTCCTCTCTCTTGTAT
MM_Act1_10F	GATC ATTTCAAAAAGGAGAGAGAG
MM_Act1_10R	AAAC CTCTCTCTCCTTTTTGAAAT
MM_Act1_11F	GATC CTTCTTGGTTTGAGTAGAAA
MM_Act1_11R	AAAC TTTCTACTCAAACCAAGAAG
MM_Act1_12F	GATC GAAGGAAGAATACAAGAGAG
MM_Act1_12R	AAAC CTCTCTTGTATTCTTCCTTC
MM_Act1_13F	GATC TCTTCTTGGTTTGAGTAGAA
MM_Act1_13R	AAAC TTCTACTCAAACCAAGAAGA
MM_ABP1_1F	GATC AAGTGGAAATAAGAGACACA
MM_ABP1_1R	AAAC TGTGTCTCTTATTTCCACTT
MM_ABP1_2F	GATC ATAATAGGAGTATACCATAT
MM_ABP1_2R	AAAC ATATGGTATACTCCTATTAT
MM_ABP1_3F	GATC CGAAAACAAGAGTTCCTCGA
MM_ABP1_3R	AAAC TCGAGGAACTCTTGTTTTCG
MM_ABP1_4F	GATC TGAAAACGATTAAAATCCTA
MM_ABP1_4R	AAAC TAGGATTTTAATCGTTTTCA
MM_YIP3_1F	GATC GCCACTAATTAGAACCAGAG
MM_YIP3_1R	AAAC CTCTGGTTCTAATTAGTGGC
MM_YIP3_2F	GATC AGTTCCAAACTCAGTGTTCA
MM_YIP3_2R	AAAC TGAACACTGAGTTTGGAACT
MM_YIP3_3F	GATC ACGGCTGATAGTTCCAAACT
MM_YIP3_3R	AAAC AGTTTGGAACTATCAGCCGT
MM_YIP3_4F	GATC ACTTTTGTCACATGCAATCG
MM_YIP3_4R	AAACCGATTGCATGTGACAAAAGT
MM_SWT1_1F	GATC TAGTTGTTATGGGCCTTCTA
MM_SWT1_1R	AAAC TAGAAGGCCCATAACAACTA
MM_SWT1_2F	GATC TCTTCCGCGTTAGTTGTTAT
MM_SWT1_2R	AAAC ATAACAACTAACGCGGAAGA
MM_SWT1_3F	GATC ATAATTAGTGAATATATCAC
MM_SWT1_3R	AAAC GTGATATATTCACTAATTAT
MM_SWT1_4F	GATC TAGTGATGTACTATTTAAAG
MM_SWT1_4R	AAAC CTTTAAATAGTACATCACTA
MM_COX9_1F	GATC GAAAGAGACTCTTATCTTCA
MM_COX9_1R	AAAC TGAAGATAAGAGTCTCTTTC
MM_COX9_2F	GATC CAGTAAATGAAGAGATATAG
MM_COX9_2R	AAAC CTATATCTCTTCATTTACTG
MM_COX9_3F	GATC CAAAGCGGGCATCGTGGTAG
MM_COX9_3R	AAAC CTACCACGATGCCCGCTTTG
MM_COX9_4F	GATC TATAGAGGAGGACTCTGCTA
MM_COX9_4R	AAAC TAGCAGAGTCCTCCTCTATA
MM_WHI3_1F	GATC ACAAACACGACCAAGTAAGC
MM_WHI3_1R	AAAC GCTTACTTGGTCGTGTTTGT
MM_WHI3_2F	GATC CCGAAAAGGTCCAAAACAAC
MM_WHI3_2R	AAAC GTTGTTTTGGACCTTTTCGG
MM_WHI3_3F	GATC AGAGCAGATATCCAATAGTT
MM_WHI3_3R	AAAC AACTATTGGATATCTGCTCT
MM_WHI3_4F	GATC GAAAGGGAAAGGAACTTCTT
MM_WHI3_4R	AAAC AAGAAGTTCCTTTCCCTTTC
MM_Rando_F	GATC actgtataagactcttcaca
MM_Rando_R	AAAC tgtgaagagtcttatacagt
Chromosomal Integration Primers
MM_TA_LYS_uF	GGCATCGCACAGTTTTAGCGAGGAAAACTCTTCAATAGTTTTGCCAGCGG CATAGCTTCAAAATGTTTCTAC
MM_TA_LYS_uR	AATTCATATTTAATTATTGTACATGGACATATCATACGTAATGCTCAACC gggttaattaaggcgc
MM_d64_Leu2_F2	TTATAGAATTGTGTAGAATTGCAGATTCCCTTTTATGGATTCCTAAATCC TCTTTGAAAAGATAATGTATGATTATG
MM_d64_Leu2_R	TGAATTTCATTTATAAAGTTTATGTACAAATATCATAAAAAAAGAGAATC ctcacataatgaaagagagag
MM_SGTA_LYS_uR2	AATTCATATTTAATTATTGTACATGGACATATCATACGTAATGCTCAACC gagcggatacatatttgaaG
Positive Selection Module Annealed Oligos
MM_SGO_3F	CTCC ACGTCCTCTTGCATAAATAAACCACGTCCTCTTGCATAAATAAACCACGTCCTCTT
MM_SGO_3Fs	AGGA ACGTCCTCTTGCATAAATAAACCACGTCCTCTTGCATAAATAAACCACGTCCTCTT
MM_SGO_C_F	AGGA actgtataagactcttcaca
MM_SGO_C_R	ATAT tgtgaagagtcttatacagt
Primers to verify genomic modifications
MM_TA_CPCR_F	GTTACGTCTATATTCATTGAAACTGA
MM_Kan_CPCR_R	AACCAAGCATGTCAAGGTC
MM_TA_WT_CPCR_R	ACTCTATATATCAATGCAGCC
MM_WT_Leu2_CPCR_F	TGGCCTCTTCAAGATTATGGA
MM_DV_Leu2_CPCR_F	tattgaaacttgttgaaacgT
MM_DV_Leu2_CPCR_R	CTGTATTCCTTTACATCCTCC
MM_Actg4_CPCR_F	CTACATTCTTCCTTATCGGATCC
MM_Actg4_CPCR_R	AGGAAGAATACAAGAGAGAGGA
